# Supplementary material for: Xylitol and Maltitol Improve the Rheological Property of Kappa-Carrageenan
Source: Foods. 2021 Dec 27;11(1):51. doi: 10.3390/foods11010051 (PMC8750924; doi:10.3390/foods11010051)
Supplement: Supplementary file 1 [file foods-11-00051-s001.zip]

Archive with 1 entries (1 files):
- foods-1498246-supplementary.pdf
